# Supplementary material for: Rapid multiple protein sequence search by parallel and heterogeneous computation
Source: Bioinformatics. 2024 Mar 28;40(4):btae151. doi: 10.1093/bioinformatics/btae151 (PMC11021808; doi:10.1093/bioinformatics/btae151)
Supplement: btae151_Supplementary_Data [file btae151_supplementary_data.zip]

Archive with 2 entries (2 files):
- Algorithms.docx
- Supplementary_Rapid multiple protein sequence search by parallel and heterogeneous computation.docx
